# Supplementary material for: Estimating the optimal interval between rounds of indoor residual spraying of insecticide using malaria incidence data from cohort studies
Source: PLoS One. 2020 Oct 23;15(10):e0241033. doi: 10.1371/journal.pone.0241033 (PMC7584202; doi:10.1371/journal.pone.0241033)
Supplement: S1 File — (CSV) [file pone.0241033.s001.csv]

monthyear	agegroup	numatrisk	persondays	malariacases	personyear	incidence	incidenceyrs
10/1/2014	<5yrs	105	3060	27	8.3835621	0.00882353	3.2205884
10/1/2014	5-10yrs	169	4954	21	13.572602	0.004238999	1.5472347
11/1/2014	<5yrs	100	2944	26	8.065753	0.008831522	3.2235053
11/1/2014	5-10yrs	170	5074	42	13.90137	0.008277494	3.0212851
12/1/2014	<5yrs	99	2974	29	8.1479454	0.009751177	3.5591793
12/1/2014	5-10yrs	173	5351	33	14.660274	0.006167071	2.2509811
1/1/2015	<5yrs	97	2963	25	8.1178083	0.008437394	3.079649
1/1/2015	5-10yrs	176	5399	39	14.79178	0.00722356	2.6365993
2/1/2015	<5yrs	98	2661	7	7.290411	0.00263059	0.96016532
2/1/2015	5-10yrs	177	4926	14	13.495891	0.002842063	1.0373528
3/1/2015	<5yrs	96	2972	4	8.1424656	0.001345895	0.49125168
3/1/2015	5-10yrs	177	5472	7	14.991781	0.00127924	0.46692252
4/1/2015	<5yrs	96	2825	2	7.7397261	0.000707965	0.25840709
4/1/2015	5-10yrs	180	5279	10	14.463014	0.001894298	0.69141883
5/1/2015	<5yrs	93	2804	12	7.6821918	0.004279601	1.5620542
5/1/2015	5-10yrs	181	5462	19	14.964383	0.003478579	1.2696815
6/1/2015	<5yrs	93	2755	14	7.547945	0.00508167	1.8548095
6/1/2015	5-10yrs	176	5188	28	14.213698	0.00539707	1.9699306
7/1/2015	<5yrs	93	2871	6	7.8657537	0.002089864	0.7628004
7/1/2015	5-10yrs	173	5343	11	14.638356	0.002058768	0.75145048
8/1/2015	<5yrs	94	2869	4	7.8602738	0.001394214	0.50888813
8/1/2015	5-10yrs	173	5300	9	14.520548	0.001698113	0.6198113
9/1/2015	<5yrs	95	2833	1	7.7616439	0.000352983	0.12883869
9/1/2015	5-10yrs	172	5132	5	14.060274	0.000974279	0.35561183
10/1/2015	<5yrs	98	2980	1	8.1643839	0.00033557	0.12248322
10/1/2015	5-10yrs	172	5314	4	14.558904	0.000752729	0.27474597
11/1/2015	<5yrs	99	2912	0	7.9780822	0	0
11/1/2015	5-10yrs	172	5148	3	14.10411	0.000582751	0.21270397
12/1/2015	<5yrs	98	3009	1	8.2438354	0.000332336	0.12130275
12/1/2015	5-10yrs	172	5306	0	14.536986	0	0
1/1/2016	<5yrs	98	2981	0	8.1671228	0	0
1/1/2016	5-10yrs	173	5339	1	14.627398	0.000187301	0.068364859
2/1/2016	<5yrs	96	2784	1	7.6273971	0.000359195	0.13110632
2/1/2016	5-10yrs	172	4948	4	13.556165	0.000808407	0.29506871
3/1/2016	<5yrs	98	2972	0	8.1424656	0	0
3/1/2016	5-10yrs	173	5299	0	14.517808	0	0
4/1/2016	<5yrs	95	2768	2	7.5835614	0.000722543	0.26372832
4/1/2016	5-10yrs	176	5209	1	14.271233	0.000191975	0.070071034
5/1/2016	<5yrs	91	2779	1	7.6136985	0.000359842	0.13134222
5/1/2016	5-10yrs	176	5275	5	14.452055	0.000947867	0.34597155
6/1/2016	<5yrs	90	2649	10	7.257534	0.003775009	1.3778784
6/1/2016	5-10yrs	168	4976	22	13.632876	0.004421222	1.613746
7/1/2016	<5yrs	87	2697	2	7.3890409	0.000741565	0.27067113
7/1/2016	5-10yrs	166	5142	14	14.087671	0.002722676	0.99377668
8/1/2016	<5yrs	87	2579	1	7.0657535	0.000387747	0.14152773
8/1/2016	5-10yrs	171	5177	0	14.183561	0	0
9/1/2016	<5yrs	84	2467	1	6.758904	0.000405351	0.14795299
9/1/2016	5-10yrs	170	5081	2	13.920547	0.000393623	0.14367251
10/1/2016	<5yrs	82	2541	2	6.9616437	0.000787092	0.28728846
10/1/2016	5-10yrs	170	5240	0	14.356164	0	0
11/1/2016	<5yrs	81	2398	0	6.5698628	0	0
11/1/2016	5-10yrs	172	5076	5	13.906849	0.000985028	0.35953504
12/1/2016	<5yrs	79	2376	0	6.5095892	0	0
12/1/2016	5-10yrs	173	5281	1	14.468493	0.000189358	0.069115698
1/1/2017	<5yrs	74	2294	0	6.2849317	0	0
1/1/2017	5-10yrs	173	5300	0	14.520548	0	0
2/1/2017	<5yrs	74	2068	0	5.6657534	0	0
2/1/2017	5-10yrs	169	4666	1	12.783562	0.000214316	0.078225464
3/1/2017	<5yrs	73	2233	0	6.1178083	0	0
3/1/2017	5-10yrs	169	5145	0	14.09589	0	0
4/1/2017	<5yrs	71	2100	0	5.7534246	0	0
4/1/2017	5-10yrs	169	4966	12	13.605479	0.002416432	0.88199759
5/1/2017	<5yrs	68	2047	7	5.6082191	0.003419639	1.2481681
5/1/2017	5-10yrs	171	5219	13	14.29863	0.002490899	0.90917796
6/1/2017	<5yrs	64	1428	1	3.9123287	0.00070028	0.25560224
6/1/2017	5-10yrs	170	4077	11	11.169863	0.002698062	0.98479271
7/1/2017	<5yrs	47	1111	5	3.0438356	0.00450045	1.6426643
7/1/2017	5-10yrs	137	3611	10	9.8931503	0.002769316	1.0108004
8/1/2017	<5yrs	61	1738	0	4.7616439	0	0
8/1/2017	5-10yrs	170	4939	6	13.531507	0.001214821	0.44340959
9/1/2017	<5yrs	58	1719	0	4.709589	0	0
9/1/2017	5-10yrs	169	4989	0	13.668493	0	0
10/1/2017	<5yrs	140	1631	0	4.468493	0	0
10/1/2017	5-10yrs	119	1770	0	4.8493152	0	0
11/1/2017	<5yrs	140	4141	1	11.345205	0.000241488	0.088142961
11/1/2017	5-10yrs	117	3493	1	9.5698633	0.000286287	0.10449471
12/1/2017	<5yrs	142	4220	0	11.561644	0	0
12/1/2017	5-10yrs	121	3661	0	10.030137	0	0
1/1/2018	<5yrs	138	4223	1	11.569863	0.000236798	0.086431444
1/1/2018	5-10yrs	121	3678	1	10.076713	0.000271887	0.099238724
2/1/2018	<5yrs	137	3737	0	10.238357	0	0
2/1/2018	5-10yrs	121	3336	0	9.1397257	0	0
3/1/2018	<5yrs	137	4192	0	11.484932	0	0
3/1/2018	5-10yrs	120	3700	0	10.136987	0	0
4/1/2018	<5yrs	137	4011	0	10.989041	0	0
4/1/2018	5-10yrs	125	3671	0	10.057534	0	0
5/1/2018	<5yrs	131	4044	0	11.079453	0	0
5/1/2018	5-10yrs	128	3825	2	10.479452	0.000522876	0.19084968
6/1/2018	<5yrs	130	3847	2	10.539726	0.000519886	0.18975826
6/1/2018	5-10yrs	127	3707	2	10.156164	0.00053952	0.19692473
7/1/2018	<5yrs	132	3975	1	10.890411	0.000251572	0.091823898
7/1/2018	5-10yrs	128	3901	1	10.687672	0.000256345	0.093565755
8/1/2018	<5yrs	132	3986	0	10.920547	0	0
8/1/2018	5-10yrs	134	4037	2	11.060274	0.000495417	0.18082735
9/1/2018	<5yrs	127	3790	2	10.383562	0.000527704	0.19261214
9/1/2018	5-10yrs	137	4036	0	11.057534	0	0
10/1/2018	<5yrs	123	3738	0	10.241096	0	0
10/1/2018	5-10yrs	139	4269	1	11.69589	0.000234247	0.085500114
11/1/2018	<5yrs	120	3587	0	9.8273973	0	0
11/1/2018	5-10yrs	138	4081	0	11.180822	0	0
12/1/2018	<5yrs	121	3659	0	10.024657	0	0
12/1/2018	5-10yrs	138	4221	1	11.564384	0.000236911	0.0864724
1/1/2019	<5yrs	122	3635	0	9.9589043	0	0
1/1/2019	5-10yrs	140	4254	1	11.654795	0.000235073	0.085801601
2/1/2019	<5yrs	120	3309	0	9.065753	0	0
2/1/2019	5-10yrs	143	3967	0	10.868493	0	0
3/1/2019	<5yrs	118	3629	0	9.9424658	0	0
3/1/2019	5-10yrs	147	4493	0	12.309589	0	0
