# Supplementary material for: Estimating the optimal interval between rounds of indoor residual spraying of insecticide using malaria incidence data from cohort studies
Source: PLoS One. 2020 Oct 23;15(10):e0241033. doi: 10.1371/journal.pone.0241033 (PMC7584202; doi:10.1371/journal.pone.0241033)
Supplement: S2 File — (CSV) [file pone.0241033.s002.csv]

IRSround	insecticidetype	yearwk	incidenceyrs	rainfall	aEIR	monthyear	week
1	Bendiocarb	2014w48	1.3619403	75.33333588	95.83689117	12/1/2014	1
1	Bendiocarb	2014w49	2.9184437	75.33333588	95.83689117	12/1/2014	2
1	Bendiocarb	2014w50	3.1096911	75.33333588	95.83689117	12/1/2014	3
1	Bendiocarb	2014w51	3.4891131	75.33333588	95.83689117	12/1/2014	4
1	Bendiocarb	2014w52	1.8657064	75.33333588	95.83689117	12/1/2014	5
1	Bendiocarb	2015w1	3.099788	13.3333	24.06593323	1/1/2015	6
1	Bendiocarb	2015w2	2.7037036	13.3333	24.06593323	1/1/2015	7
1	Bendiocarb	2015w3	2.7037036	13.3333	24.06593323	1/1/2015	8
1	Bendiocarb	2015w4	3.0899472	13.3333	24.06593323	1/1/2015	9
1	Bendiocarb	2015w5	1.5466101	13.3333	24.06593323	1/1/2015	10
1	Bendiocarb	2015w6	1.1556728	90.083333	0	2/1/2015	11
1	Bendiocarb	2015w7	0.76963627	90.083333	0	2/1/2015	12
1	Bendiocarb	2015w8	1.1526316	90.083333	0	2/1/2015	13
1	Bendiocarb	2015w9	0.38360482	90.083333	0	2/1/2015	14
1	Bendiocarb	2015w10	0.76399791	90.08333	0	3/1/2015	15
1	Bendiocarb	2015w11	0	90.08333	0	3/1/2015	16
1	Bendiocarb	2015w12	0.19129978	90.08333	0	3/1/2015	17
1	Bendiocarb	2015w13	1.3468635	90.08333	0	3/1/2015	18
1	Bendiocarb	2015w14	0.19281563	143	22.05747795	4/1/2015	19
1	Bendiocarb	2015w15	0.57936507	143	22.05747795	4/1/2015	20
1	Bendiocarb	2015w16	0.3862434	143	22.05747795	4/1/2015	21
1	Bendiocarb	2015w17	0.77248681	143	22.05747795	4/1/2015	22
1	Bendiocarb	2015w18	0.57997876	79.5	16.55220222	5/1/2015	23
1	Bendiocarb	2015w19	0.7828418	79.5	16.55220222	5/1/2015	24
1	Bendiocarb	2015w20	1.574124	79.5	16.55220222	5/1/2015	25
1	Bendiocarb	2015w21	1.76518	79.5	16.55220222	5/1/2015	26
1	Bendiocarb	2015w22	1.7804878	63.166666	40.55555344	6/1/2015	27
1	Bendiocarb	2015w23	2.3984468	63.166666	40.55555344	6/1/2015	28
1	Bendiocarb	2015w24	1.8925925	63.166666	40.55555344	6/1/2015	29
1	Bendiocarb	2015w25	2.1495879	63.166666	40.55555344	6/1/2015	30
1	Bendiocarb	2015w26	2.5085912	63.166666	40.55555344	6/1/2015	31
1	Bendiocarb	2015w27	0	43.916666	0	7/1/2015	32
1	Bendiocarb	2015w28	0	43.916666	0	7/1/2015	33
2	Bendiocarb	2015w22	0	63.166666	40.55555344	6/1/2015	1
2	Bendiocarb	2015w23	2.0277779	63.166666	40.55555344	6/1/2015	2
2	Bendiocarb	2015w24	2.8968256	63.166666	40.55555344	6/1/2015	3
2	Bendiocarb	2015w25	2.1921923	63.166666	40.55555344	6/1/2015	4
2	Bendiocarb	2015w26	1.1477987	63.166666	40.55555344	6/1/2015	5
2	Bendiocarb	2015w27	1.0980747	43.916666	0	7/1/2015	6
2	Bendiocarb	2015w28	1.1980306	43.916666	0	7/1/2015	7
2	Bendiocarb	2015w29	0.39353099	43.916666	0	7/1/2015	8
2	Bendiocarb	2015w30	0.39353099	43.916666	0	7/1/2015	9
2	Bendiocarb	2015w31	0.98382747	64.416667	0	8/1/2015	10
2	Bendiocarb	2015w32	0.39544961	64.416667	0	8/1/2015	11
2	Bendiocarb	2015w33	0.79304725	64.416667	0	8/1/2015	12
2	Bendiocarb	2015w34	0.19826181	64.416667	0	8/1/2015	13
2	Bendiocarb	2015w35	0.19793926	128.5	0	9/1/2015	14
2	Bendiocarb	2015w36	0.19719072	128.5	0	9/1/2015	15
2	Bendiocarb	2015w37	0.39205158	128.5	0	9/1/2015	16
2	Bendiocarb	2015w38	0.19602579	128.5	0	9/1/2015	17
2	Bendiocarb	2015w39	0.39205158	128.5	0	9/1/2015	18
2	Bendiocarb	2015w40	0.39079228	187.6	4.055555344	10/1/2015	19
2	Bendiocarb	2015w41	0.19466667	187.6	4.055555344	10/1/2015	20
2	Bendiocarb	2015w42	0.19529159	187.6	4.055555344	10/1/2015	21
2	Bendiocarb	2015w43	0.19466667	187.6	4.055555344	10/1/2015	22
2	Bendiocarb	2015w44	0	183.2	20.90186119	11/1/2015	23
2	Bendiocarb	2015w45	0.19529159	183.2	20.90186119	11/1/2015	24
2	Bendiocarb	2015w46	0.46378651	183.2	20.90186119	11/1/2015	25
2	Bendiocarb	2015w47	0	183.2	20.90186119	11/1/2015	26
2	Bendiocarb	2015w48	0	101	20.50561905	12/1/2015	27
2	Bendiocarb	2015w49	0	101	20.50561905	12/1/2015	28
3	Bendiocarb	2015w45	0	183.2	20.90186119	11/1/2015	1
3	Bendiocarb	2015w46	0	183.2	20.90186119	11/1/2015	2
3	Bendiocarb	2015w47	0	183.2	20.90186119	11/1/2015	3
3	Bendiocarb	2015w48	0	101	20.50561905	12/1/2015	4
3	Bendiocarb	2015w49	0	101	20.50561905	12/1/2015	5
3	Bendiocarb	2015w50	0	101	20.50561905	12/1/2015	6
3	Bendiocarb	2015w51	0.1945629	101	20.50561905	12/1/2015	7
3	Bendiocarb	2015w52	0	101	20.50561905	12/1/2015	8
3	Bendiocarb	2016w1	0	45.2	0	1/1/2016	9
3	Bendiocarb	2016w2	0.19383961	45.2	0	1/1/2016	10
3	Bendiocarb	2016w3	0	45.2	0	1/1/2016	11
3	Bendiocarb	2016w4	0	45.2	0	1/1/2016	12
3	Bendiocarb	2016w5	0.58368868	45.2	0	1/1/2016	13
3	Bendiocarb	2016w6	0.19529159	20	0	2/1/2016	14
3	Bendiocarb	2016w7	0.19571045	20	0	2/1/2016	15
3	Bendiocarb	2016w8	0	20	0	2/1/2016	16
3	Bendiocarb	2016w9	0	100.4	0	3/1/2016	17
3	Bendiocarb	2016w10	0	100.4	0	3/1/2016	18
3	Bendiocarb	2016w11	0	100.4	0	3/1/2016	19
3	Bendiocarb	2016w12	0	100.4	0	3/1/2016	20
3	Bendiocarb	2016w13	0	100.4	0	3/1/2016	21
3	Bendiocarb	2016w14	0	203.2	4.147727013	4/1/2016	22
3	Bendiocarb	2016w15	0.19602579	203.2	4.147727013	4/1/2016	23
3	Bendiocarb	2016w16	0	203.2	4.147727013	4/1/2016	24
3	Bendiocarb	2016w17	0.39353099	203.2	4.147727013	4/1/2016	25
3	Bendiocarb	2016w18	0	119.8	0	5/1/2016	26
3	Bendiocarb	2016w19	0	119.8	0	5/1/2016	27
3	Bendiocarb	2016w20	0.20188053	119.8	0	5/1/2016	28
3	Bendiocarb	2016w21	0.20199226	119.8	0	5/1/2016	29
3	Bendiocarb	2016w22	0.81111115	61.8	0	6/1/2016	30
3	Bendiocarb	2016w23	0.47712418	61.8	0	6/1/2016	31
4	Actelic	2016w23	0.71568632	61.8	0	6/1/2016	1
4	Actelic	2016w24	3.0793025	61.8	0	6/1/2016	2
4	Actelic	2016w25	1.231721	61.8	0	6/1/2016	3
4	Actelic	2016w26	1.6459976	61.8	0	6/1/2016	4
4	Actelic	2016w27	1.0304912	52.6	0	7/1/2016	5
4	Actelic	2016w28	0.82439297	52.6	0	7/1/2016	6
4	Actelic	2016w29	0.82439297	52.6	0	7/1/2016	7
4	Actelic	2016w30	0	52.6	0	7/1/2016	8
4	Actelic	2016w31	0.62145287	95.6	0	8/1/2016	9
4	Actelic	2016w32	0.20774046	95.6	0	8/1/2016	10
4	Actelic	2016w33	0	95.6	0	8/1/2016	11
4	Actelic	2016w34	0	95.6	0	8/1/2016	12
4	Actelic	2016w35	0.20940906	96.6	0	9/1/2016	13
4	Actelic	2016w36	0.20774046	96.6	0	9/1/2016	14
4	Actelic	2016w37	0	96.6	0	9/1/2016	15
4	Actelic	2016w38	0.20691611	96.6	0	9/1/2016	16
4	Actelic	2016w39	0	96.6	0	9/1/2016	17
4	Actelic	2016w40	0.20774046	23	0	10/1/2016	18
4	Actelic	2016w41	0	23	0	10/1/2016	19
4	Actelic	2016w42	0	23	0	10/1/2016	20
4	Actelic	2016w43	0.20774046	23	0	10/1/2016	21
4	Actelic	2016w44	0.20774046	23	0	10/1/2016	22
4	Actelic	2016w45	0.20928898	142.2	0	11/1/2016	23
4	Actelic	2016w46	0	142.2	0	11/1/2016	24
4	Actelic	2016w47	0.20940906	142.2	0	11/1/2016	25
4	Actelic	2016w48	0.63003451	142.2	0	11/1/2016	26
4	Actelic	2016w49	0	23	0	12/1/2016	27
4	Actelic	2016w50	0	23	0	12/1/2016	28
4	Actelic	2016w51	0	23	0	12/1/2016	29
4	Actelic	2016w52	0	23	0	12/1/2016	30
4	Actelic	2017w1	0	9.2	0	1/1/2017	31
4	Actelic	2017w2	0	9.2	0	1/1/2017	32
4	Actelic	2017w3	0	9.2	0	1/1/2017	33
4	Actelic	2017w4	0	9.2	0	1/1/2017	34
4	Actelic	2017w5	0	9.2	0	1/1/2017	35
4	Actelic	2017w6	0.21648873	98.8	0	2/1/2017	36
4	Actelic	2017w7	0	98.8	0	2/1/2017	37
4	Actelic	2017w8	0	98.8	0	2/1/2017	38
4	Actelic	2017w9	0	98.8	0	2/1/2017	39
4	Actelic	2017w10	0	119	0	3/1/2017	40
4	Actelic	2017w11	0	119	0	3/1/2017	41
4	Actelic	2017w12	0	119	0	3/1/2017	42
4	Actelic	2017w13	0	119	0	3/1/2017	43
4	Actelic	2017w14	0.44055521	171.8000031	0	4/1/2017	44
4	Actelic	2017w15	0.22161505	171.8000031	0	4/1/2017	45
4	Actelic	2017w16	0.44376898	171.8000031	0	4/1/2017	46
4	Actelic	2017w17	1.5531914	171.8000031	0	4/1/2017	47
4	Actelic	2017w18	1.5531914	141.1999969	0	5/1/2017	48
4	Actelic	2017w19	1.1094226	141.1999969	0	5/1/2017	49
4	Actelic	2017w20	1.1094226	141.1999969	0	5/1/2017	50
4	Actelic	2017w21	0.66972476	141.1999969	0	5/1/2017	51
4	Actelic	2017w22	0	141.1999969	0	5/1/2017	52
4	Actelic	2017w23	0	132.8000031	11.33622265	6/1/2017	53
4	Actelic	2017w24	1.0595065	132.8000031	11.33622265	6/1/2017	54
4	Actelic	2017w25	0	132.8000031	11.33622265	6/1/2017	55
4	Actelic	2017w26	0	132.8000031	11.33622265	6/1/2017	56
4	Actelic	2017w27	0	191	0	7/1/2017	57
5	Actelic	2017w24	1.3129497	132.8000031	11.33622265	6/1/2017	1
5	Actelic	2017w25	0.73737377	132.8000031	11.33622265	6/1/2017	2
5	Actelic	2017w26	2.2233503	132.8000031	11.33622265	6/1/2017	3
5	Actelic	2017w27	1.4897958	191	0	7/1/2017	4
5	Actelic	2017w28	1.4822335	191	0	7/1/2017	5
5	Actelic	2017w29	1.0589942	191	0	7/1/2017	6
5	Actelic	2017w30	0.60732114	191	0	7/1/2017	7
5	Actelic	2017w31	1.0985703	128.8	0	8/1/2017	8
5	Actelic	2017w32	0	128.8	0	8/1/2017	9
5	Actelic	2017w33	0.4667519	128.8	0	8/1/2017	10
5	Actelic	2017w34	0.46915168	128.8	0	8/1/2017	11
5	Actelic	2017w35	0	128.8	0	8/1/2017	12
5	Actelic	2017w36	0	115.4	0	9/1/2017	13
5	Actelic	2017w37	0	115.4	0	9/1/2017	14
5	Actelic	2017w38	0	115.4	0	9/1/2017	15
5	Actelic	2017w39	0	115.4	0	9/1/2017	16
5	Actelic	2017w40	0	125.8	0	10/1/2017	17
5	Actelic	2017w41	0	125.8	0	10/1/2017	18
5	Actelic	2017w42	0	125.8	0	10/1/2017	19
5	Actelic	2017w43	0	125.8	0	10/1/2017	20
5	Actelic	2017w44	0	105.6	0	11/1/2017	21
5	Actelic	2017w45	0	105.6	0	11/1/2017	22
5	Actelic	2017w46	0.40896359	105.6	0	11/1/2017	23
5	Actelic	2017w47	0	105.6	0	11/1/2017	24
5	Actelic	2017w48	0	105.6	0	11/1/2017	25
5	Actelic	2017w49	0	18	1.237288117	12/1/2017	26
5	Actelic	2017w50	0	18	1.237288117	12/1/2017	27
5	Actelic	2017w51	0	18	1.237288117	12/1/2017	28
5	Actelic	2017w52	0	18	1.237288117	12/1/2017	29
5	Actelic	2018w1	0	9.4	0	1/1/2018	30
5	Actelic	2018w2	0.20425294	9.4	0	1/1/2018	31
5	Actelic	2018w3	0	9.4	0	1/1/2018	32
5	Actelic	2018w4	0.20528685	9.4	0	1/1/2018	33
5	Actelic	2018w5	0	59.6	0	2/1/2018	34
5	Actelic	2018w6	0	59.6	0	2/1/2018	35
5	Actelic	2018w7	0	59.6	0	2/1/2018	36
5	Actelic	2018w8	0	59.6	0	2/1/2018	37
5	Actelic	2018w9	0	59.6	0	2/1/2018	38
5	Actelic	2018w10	0	109.8	0	3/1/2018	39
5	Actelic	2018w11	0	109.8	0	3/1/2018	40
5	Actelic	2018w12	0	109.8	0	3/1/2018	41
5	Actelic	2018w13	0	109.8	0	3/1/2018	42
5	Actelic	2018w14	0	214.2	1.15141952	4/1/2018	43
5	Actelic	2018w15	0	214.2	1.15141952	4/1/2018	44
5	Actelic	2018w16	0	214.2	1.15141952	4/1/2018	45
5	Actelic	2018w17	0	214.2	1.15141952	4/1/2018	46
5	Actelic	2018w18	0	200.4	6.221590996	5/1/2018	47
5	Actelic	2018w19	0	200.4	6.221590996	5/1/2018	48
5	Actelic	2018w20	0	200.4	6.221590996	5/1/2018	49
5	Actelic	2018w21	0.20609824	200.4	6.221590996	5/1/2018	50
5	Actelic	2018w22	0.2044818	200.4	6.221590996	5/1/2018	51
5	Actelic	2018w23	0.2044818	145.4	0	6/1/2018	52
5	Actelic	2018w24	0	145.4	0	6/1/2018	53
5	Actelic	2018w25	0	145.4	0	6/1/2018	54
5	Actelic	2018w26	0	145.4	0	6/1/2018	55
5	Actelic	2018w27	0	55.2	0	7/1/2018	56
5	Actelic	2018w28	0	55.2	0	7/1/2018	57
5	Actelic	2018w29	0	55.2	0	7/1/2018	58
6	Actelic	2018w24	0	145.4	0	6/1/2018	1
6	Actelic	2018w25	0.25904897	145.4	0	6/1/2018	2
6	Actelic	2018w26	0.46290424	145.4	0	6/1/2018	3
6	Actelic	2018w27	0	55.2	0	7/1/2018	4
6	Actelic	2018w28	0.4209919	55.2	0	7/1/2018	5
6	Actelic	2018w29	0	55.2	0	7/1/2018	6
6	Actelic	2018w30	0	55.2	0	7/1/2018	7
6	Actelic	2018w31	0	118.4	0	8/1/2018	8
6	Actelic	2018w32	0	118.4	0	8/1/2018	9
6	Actelic	2018w33	0.20132376	118.4	0	8/1/2018	10
6	Actelic	2018w34	0.20065971	118.4	0	8/1/2018	11
6	Actelic	2018w35	0.19978106	118.4	0	8/1/2018	12
6	Actelic	2018w36	0.19978106	109.6	0	9/1/2018	13
6	Actelic	2018w37	0	109.6	0	9/1/2018	14
6	Actelic	2018w38	0	109.6	0	9/1/2018	15
6	Actelic	2018w39	0	109.6	0	9/1/2018	16
6	Actelic	2018w40	0.20121279	116	0	10/1/2018	17
6	Actelic	2018w41	0	116	0	10/1/2018	18
6	Actelic	2018w42	0	116	0	10/1/2018	19
6	Actelic	2018w43	0	116	0	10/1/2018	20
6	Actelic	2018w44	0	116	0	10/1/2018	21
6	Actelic	2018w45	0	60.2	0	11/1/2018	22
6	Actelic	2018w46	0	60.2	0	11/1/2018	23
6	Actelic	2018w47	0	60.2	0	11/1/2018	24
6	Actelic	2018w48	0	60.2	0	11/1/2018	25
6	Actelic	2018w49	0	77.6	0	12/1/2018	26
6	Actelic	2018w50	0	77.6	0	12/1/2018	27
6	Actelic	2018w51	0.20494105	77.6	0	12/1/2018	28
6	Actelic	2018w52	0	77.6	0	12/1/2018	29
6	Actelic	2019w1	0	15.2	0	1/1/2019	30
6	Actelic	2019w2	0	15.2	0	1/1/2019	31
6	Actelic	2019w3	0	15.2	0	1/1/2019	32
6	Actelic	2019w4	0.20482604	15.2	0	1/1/2019	33
6	Actelic	2019w5	0	52.4	0	2/1/2019	34
6	Actelic	2019w6	0	52.4	0	2/1/2019	35
6	Actelic	2019w7	0	52.4	0	2/1/2019	36
6	Actelic	2019w8	0	52.4	0	2/1/2019	37
6	Actelic	2019w9	0	88.6	0	3/1/2019	38
6	Actelic	2019w10	0	88.6	0	3/1/2019	39
6	Actelic	2019w11	0	88.6	0	3/1/2019	40
6	Actelic	2019w12	0	88.6	0	3/1/2019	41
6	Actelic	2019w13	0	88.6	0	3/1/2019	42
